# Supplementary material for: Metabolomics Profiling of Vitamin D Status in Relation to Dyslipidemia
Source: Metabolites. 2022 Aug 22;12(8):771. doi: 10.3390/metabo12080771 (PMC9416284; doi:10.3390/metabo12080771)
Supplement: Supplementary file 1 [file metabolites-12-00771-s001.zip]

Archive with 1 entries (1 files):
- metabolites-1834510-supplementary.pdf
